# Supplementary material for: Evaluation of the Pharmacophoric Role of the O–O Bond in Synthetic Antileishmanial Compounds: Comparison between 1,2-Dioxanes and Tetrahydropyrans
Source: J Med Chem. 2020 Oct 22;63(21):13140–58. doi: 10.1021/acs.jmedchem.0c01589 (PMC8018184; doi:10.1021/acs.jmedchem.0c01589)
Supplement: Supplementary file 2 — jm0c01589_si_003.csv [file jm0c01589_si_003.csv]

Compound_number	SMILES	IC50 against promastigotes of L. donovani (micromolar)	CC50 against mammalian kidney epithelial cells (Vero) (micromolar)	IC50 against amastigotes of L. donovani (micromolar)	CC50 against human acute monocytic leukemia cell line (THP-1) (micromolar)
3a	C[C@@]1(OC)OCC(CCCC)(CCCC)C[C@@H]1CNCCCN2C=NC=C2	3.4	35.2	3.4	26.0
2a	C[C@@]1(OC)OOC(CCCC)(CCCC)C[C@@H]1CNCCCN2C=NC=C2	7.5	72.0	12.2	86.0
3b	C[C@@]1(OC)OCC(C2=CC=CC=C2)(C3=CC=CC=C3)C[C@@H]1CNCCCN4C=NC=C4	5.8	42.3	3.2	50.0
2b	C[C@@]1(OC)OOC(C2=CC=CC=C2)(C3=CC=CC=C3)C[C@@H]1CNCCCN4C=NC=C4	6.3	49.0	5.0	52.5
3c	CC1(C)CO[C@@](C)(OC)[C@@H](CNCCCN2C=NC=C2)C1	>40
2c	CC1(C)OO[C@@](C)(OC)[C@@H](CNCCCN2C=NC=C2)C1	>40
3d	C[C@@]1(OC)OCC(C2=CC=CC=C2)(C3=CC=CC=C3)C[C@@H]1COCC4=CN(CCC[P+](C5=CC=CC=C5)(C6=CC=CC=C6)C7=CC=CC=C7)N=N4.[Br-]	18.0	92.0	2.8	64.1
2d	C[C@@]1(OC)OOC(C2=CC=CC=C2)(C3=CC=CC=C3)C[C@@H]1COCC4=CN(CCC[P+](C5=CC=CC=C5)(C6=CC=CC=C6)C7=CC=CC=C7)N=N4.[Br-]	13.8	238.3	16.5	142.5
3e	C[C@@]1(OC)OCC(CCCC)(CCCC)C[C@@H]1CNCCCCNC2=C(C=CC(Cl)=C3)C3=NC4=C2C=C(OC)C=C4	0.9	1.2
2e	C[C@@]1(OC)OOC(CCCC)(CCCC)C[C@@H]1CNCCCCNC2=C(C=CC(Cl)=C3)C3=NC4=C2C=C(OC)C=C4	0.5	1.3
2f	C[C@@]1(OC)OOC(CCCC)(CCCC)C[C@@H]1CNCCCCNC2=CC=C([N+]([O-])=O)C3=NON=C23	11.4	12.1
